# Supplementary material for: Serum Resistance of Mycoplasma agalactiae Strains and Mutants Bearing Different Lipoprotein Profiles
Source: Pathogens. 2022 Sep 13;11(9):1036. doi: 10.3390/pathogens11091036 (PMC9501237; doi:10.3390/pathogens11091036)
Supplement: Supplementary file 1 [file pathogens-11-01036-s001.zip]

Archive with 1 entries (1 files):
- pathogens-1861439-supplementary.pdf
